# Supplementary material for: RegPrecise 3.0 – A resource for genome-scale exploration of transcriptional regulation in bacteria
Source: BMC Genomics. 2013 Nov 1;14:745. doi: 10.1186/1471-2164-14-745 (PMC3840689; doi:10.1186/1471-2164-14-745)
Supplement: Additional file 1: — Domain architectures and protein family classification of TFs in RegPrecise. Each TF family has an assigned domain rule containing known domains from Pfam, COG and Superfamily databases. Text descriptions of TF families include literature references in PubMed. [file 1471-2164-14-745-S1.xls]

## Sheet: Sheet2
Additional file 1. Domain architectures and protein family classification of TFs in RegPrecise
TF family name	Domains Architecture*	TF Family Description**
AraC	PF00165	AraC family of transcription factors is a one of the largest families of regulators that control a variety of cellular processes including the carbon metabolism, stress responses and virulence [9409145]. Most of characterized regulators in this family function as transcriptional activators, and some of them may act as repressors [12270809]. Regulators from this family contain a conserved C-termin…
ArgR	PF01316 & PF02863	ArgR family of transcription factors includes bacterial repressors of genes involved in arginine uptake and biosynthesis and activators of the arginine catabolism genes [17416670]. L-arginine is a molecular effector of ArgR regulators. In the presence of L-arginine, ArgR binds DNA and either represses or activates gene expression. ArgR regulators contain an N-terminal DNA binding domain (PF01316)…
ArsR	PF01022	ArsR family of transcription factors constitutes a large family of repressors that collectively provide resistance to a wide range of both biologically required and toxic heavy-metal ions including cadmium, mercury, lead, zinc, cobalt, nickel, copper, silver, arsenic etc. [20586430, 15966722, 20442958]. Under normal conditions ArsR regulators bind their target promoters and repress transcription.…
AsnC	PF13404, PF13412, or PF08280, & PF01037	AsnC (or Lrp/AsnC) family of transcription factors includes both global regulators of cellular metabolism (such as Lrp) and local metabolic regulators (such as AsnC) [21608015]. AsnC-family regulators were found both in Bacteria and Archaea. Regulators of the AsnC family control a variety of cellular processes including the energy and central metabolism, amino acid metabolism, ATP biosynthesis, D…
BglG	PF08279, or PF05043, & PF00874 & PF00359	BglG family of DNA-binding transcription factors constitutes activators of sugar uptake and catabolism genes in Gram-positive bacteria [10438772, 22014119]. BglG-family activators are induced by specific sugars that serve as substrates of cognate phosphotransferase systems (PTS). In contrast to most prokaryotic transcriptional regulators, BglG-family regulators do not bind effector molecules and …
BirA	PF08279 & PF03099	BirA repressors control transcription of the biotin biosynthesis operon, and in the same time BirA proteins act as a biotin-protein ligase. Biotin is an essential coenzyme required for central cellular metabolism and its biosynthesis is tightly controlled [20142036, 12368242]. Transcription of the biotin operon in E.coli is derepressed under biotin starvation conditions, when BirA repressors rema…
CcpN	PF08279 & PF00571	CcpN regulators are responsible for CcpA-independent mechanism for catabolite repression of gluconeogenic genes in B. subtilis and other Firmicutes [15720552]. CcpN negatively controls expression of two gluconeogenesis genes, gapB and pckA, and acted as an activator of the thyB promoter [19732150]. CcpN regulators are composed of an N-terminal HTH DNA binding domain (PF08279) and the cystathionin…
CitB	COG4565 & SSF46785	CitB family of transcription factors consists of response regulators of two-component systems controlling transport and catabolism of tricarboxylates or dicarboxylates such as citrate, malate etc. [9973351, 19376865]. [22101843, 18997424]. Members of CitB family of response regulators and their cognate sensor kinases were found both in Gram-positive and Gram-negative bacteria [19376865]. Activity…
CodY	PF08222 & PF06018	Pleiotropic transcription regulator CodY was characterized in various Gram-positive bacteria as a repressor of the stationary-phase and sporulation genes and an activator of other genes, e.g. those are involved in the carbon overflow metabolism [16531115]. Many of CodY-regulated genes are involved in nitrogen- or carbon metabolism, virulence-assotitation gene expression, transport of macromolecul…
CopY	PF03965	CopY family regulators (also known as CopR, TcrY,or AtkY) act as copper-responsive transcriptional repressors in Firmicutes [18837698, 21295546, 10069368, 16151212, 11238972]. Copper is an essential nutrient, acting as a cofactor for several enzymes, however copper excess is toxic to the cell and its cellular concentration is tightly controlled. CopY-like regulators control expression of genes re…
CRP	PF00027 & PF00325	Crp family of transcriptional regulators includes numerous characterized activators/repressors of diverse biological processes. The Crp subfamily of regulators in bacteria senses the cellular concentration of cyclic AMP (cAMP), a second messenger important in many biological processes. In E.coli and other enterobacteria, the cAMP-Crp complex acts as a catabolite activator protein that activates t…
CsoR	PF02583	CsoR (RcnR) family of transcription factors constitutes metal-sensing regulators that can respond to nickel, cobalt, or copper ions [17143269, 19703465]. CsoR-family regulators directly bind to operator sequences of target genes and act as transcriptional repressors. Binding of an effector to the regulator decreases its DNA binding affinity and leads to transcriptional activation (de-repression) …
CtsR	PF05848	CtsR family of transcription factors includes highly conserved master regulators of heat-shock response genes in Gram-positive bacteria [20852588]. Under non-stress conditions, CtsR binds its target sites upstream of class III stress response genes (Clp ATPases, ClpP protease) [22247503]. Elevated temperature leads to posttranslational degradation of CtsR protein, releasing CtsR from target promo…
DeoR	PF08220 & PF00455	DeoR family of transcription factors includes diverse sugar-responsive repressors of carbohydrate utilization pathways found both in Gram-positive and Gram-negative bacteria [18844374]. Characterized DeoR-family regulators control catabolic pathways for lactose, fructose, ascorbate, mannitol, glycerol, and xylitol. In many cases, effectors of DeoR-family regulators are phosphorylated sugars. DeoR…
DtxR	PF01325 & PF02742	DtxR family of transcription factors (also known as DtxR/MntR) includes metal ion-dependent regulators that maintain the iron and manganese homeostasis both in Bacteria and Archaea [22297991]. The DtxR-family regulators usually act as transcriptional repressors, while in some cases they can also function as transcriptional activators [16585752]. Ferrous iron and/or manganese serve as co-repressor…
FapR	PF03061 & SSF46785	FapR family of transcription factors includes transcriptional repressors of genes involved in the fatty acid and phospholipid biosynthesis in Gram-positive bacteria [18941141, 17919287]. DNA binding affinity of FapR regulators depends on intracellular concentration of intermediates of the fatty acid biosynthesis pathway, either malonyl-CoA or malonyl-ACP [18941141, 12737802, 20201588]. Binding of…
Fis	PF02954 & PF00158	Fis family of transcription factors includes numerous characterized activators/repressors of diverse biological processes. Founding member of the family, Fis (“factor for inversion stimulation” [12588863, 19332822]), functions as a global nucleoid-associated regulator that controls a number of growth-related genes in E. coli [12588863]. Fis-family regulators share a conserved N-terminal HTH DNA b…
FUR	PF01475	Fur family of transcription factors includes metal ion-dependent regulators that maintain the iron, manganese, zinc and nickel homeostasis (Fur, Mur, Zur, Nur), or control the oxidative stress response in Bacteria (PerR) [17216355, 11282473, 18259067]. The Fur-family regulators are activated by metal binding to two distinct binding sites. The histidine-rich motif is involved in the cellular respo…
GlnL	PF00072 & PF08664	GlnL transcription factor is a response regulator of the GlnL-GlnK two-component system controlling glutamine uptake and utilization in B. subtilis [15995196]. In response to the glutamine concentration, the sensor kinase GlnK transfers the phosphoryl group to the GlnL response regulator, thus activating it. GlnL-family response regulators are composed of an N-terminal receiver domain (PF00072) a…
GntR	PF00392	GntR family of transcription factors has numerous representatives both in bacterial and archaeal genomes. The GntR family regulators control various biological processes, including antibiotic production, sensing of nutritional status, growth, proliferation, development, diverse metabolic processes (fatty acid metabolism, amino acid metabolism, acetoin utilization etc) [20047956, 17981966]. Regula…
GutR	-	GutR family of transcription factors includes an activator of the glucitol utilization operon gut of B. subtilis [11118449]. GutR protein activates expression of the gut operon in the presence of co-effector, glucitol [11390381]. Binding of glucitol to GutR changes the conformation of GutR-DNA so that GutR acquires affinity to bind ATP that is essential for transcription activation process. GutR-…
HrcA	PF03444 & PF01628	HrcA family of transcription factors includes highly conserved master regulators of heat-shock response genes in bacteria [9987104]. Under non-heat shock conditions HrcA protein interacts with GroEL chaperone and binds CIRCE (controlling inverted repeat of chaperone expression) element and thus represses the target gene expression. Elevated temperature causes HrcA instability and its dissociation…
HxlR	PF01638	HxlR regulators control the ribulose monophosphate pathway in Bacillales [15978081]. HxlR activates gene expression in the presence of formaldehyde [15978081]. HxlR-family regulators contain a characteristic winged HTH DNA binding domain (PF01638).
IclR	PF09339 & PF01614	IclR family of transcription factors includes diverse regulators that are involved the control of primary and secondary metabolism, virulence, multidrug resistance, degradation of aromatics, quorum sensing, and sporulation [22382436]. The IclR family comprises regulators acting as repressors, activators and proteins with a dual role [16472303]. IclR-family regulators collectively respond to wide …
LacI	PF00356 & PF00532	LacI family of transcription factors includes widespread bacterial regulators of carbohydrate catabolic pathways (e.g. pathways utilizing lactose, galactose, ribose, fructose, gluconate, maltose etc) [8543068]. In most cases, effectors of LacI-family regulators are sugars or their phosphorylated counterparts. The global catabolite control regulator CcpA controls major sugar catabolic pathways in …
LexA	PF0172 & PF00717	LexA family of transcription factors includes highly conserved master regulators of the SOS (DNA damage) stress response in Bacteria. Most SOS genes encode proteins involved in DNA protection, repair and replication [18825275]. Under non-stress conditions, the LexA repressor binds a palindromic DNA operator in promoter regions of target genes, thus preventing their expression. Under DNA damage co…
LuxR	PF00072 & PF00196	LuxR family comprises widespread and functionally diverse transcription factors that could act both as activators and repressors. LuxR-family regulators control diverse biological processes such as virulence, biofilm formation, quorum sensing, nitrogen oxide respiration, motility, bioluminescence, spore formation and stress responses [21751236, 19447950]. Based on the regulatory mechanism, LuxR-f…
LysR	PF00126 & PF03466	LysR family of transcription factors represents the most abundant family of regulators in bacteria [19047729]. The LysR family regulators control diverse biological pathways such as central metabolism, cell division, quorum sensing, virulence, motility, nitrogen fixation, oxidative stress responses, toxin production, attachment and secretion. End-product or an intermediate of LysR-regulated pathw…
LytTR	PF0007 & PF04397	LytTR family of transcription factors comprises response regulators of two-component signal transduction systems that are activated upon phosphorylation by a cognate sensor histidine kinase [12034833]. LytTR-family regulators are involved in the control of biosynthesis of extracellular polysaccharides, drug resistance, expression of exoproteins, including toxins, quorum sensing and competence. Mo…
MarR	PF01047	MarR family of transcription factors includes diverse regulators that control expression of genes involved various adaptive molecular mechanisms, including antibiotic and antimicrobial stress resistance, oxidative stress response, heat shock resistance and virulence [21432936, 22022447]. MarR-family regulators exist as dimers and bind palindromic sequences within target promoters, resulting in ei…
MerR	PF00376	MerR family of transcription factors comprises the large and diverse group of transcriptional regulators that may act as repressors and activators and control various metabolic processes in the cell. Based on the nature of their effector molecules and the architecture of their ligand binding domains, MerR-family regulators are subdivided into two groups. The first group is composed of heavy metal…
MetJ	PF01340	MetJ regulators are transcriptional repressors of genes involved in methionine and S-adenosylmethionine biosynthesis and methionine uptake in Gammaproteobacteria. MetJ repressor recognizes its binding sites that are organized as tandem repeats of an 8 bp sequence (the met-box), which varies around a consensus sequence of dAGACGTCT. There are two to five such sequences tandemly repeated in natural…
ModE	COG2005 & PF03459	ModE is a dual regulator that controls transcription of genes involved in the homeostasis of molybdenum. ModE-dependent regulation was experimentally characterized in Escherichia coli. ModE regulon includes molybdenum transporters, genes involved in the synthesis of molybdenum cofactors (e.g., molybdopterin guanine dinucleotide in E. coli), and some molybdenum-containing enzymes [19772354, 932542…
NadQ	SSF55811 & SSF4678	NadQ is a transcriptional regulator of NAD metabolism in Proteobacteria that was predicted by comparative genomics approaches. NadQ proteins constitute a unique family (COG4111) including a characteristic N-terminal Nudix hydrolase-like domain (SSF55811) and a C-terminal winged HTH DNA binding domain (SSF46785).
NadR	PF01381 & COG1056 & COG3172	Multifunctional NadR proteins are involved in transcriptional regulation of nicotinamide adenine dinucleotide (NAD) biosynthesis and salvage genes in Enterobacteria [20857400, 16078372]. NadR proteins in E. coli and other Enterobacteria are composed of three domains, an N-terminal HTH DNA binding region (PF01381), central nicotinamide mononucleotide adenylyltransferase domain and C-terminal ribos…
NiaR	PF08279 & PF02829	NiaR regulators control the NAD biosynthesis and salvage of niacin (vitamin B3) in Firmicutes and Thermotogales [18276644]. It was originally investigated in Bacillus subtilis as a niacin-responsive repressor, which binds to its DNA targets in the presence of niacin [16199587]. NiaR regulators constitute a unique protein family, which is characterized by an N-terminal HTH DNA binding domain (PF08…
NikR	PF01402 & PF08753	NikR transcription factors are involved in the control of nickel homeostasis including nickel uptake, storage, and usage genes [21666253]. NikR repressor was originally experimentally characterized in E. coli, where it negatively controls expression of the nickel uptake transporter. NikR protein binds to its DNA operator in the presence of nickel ions [15287729]. In Helicobacter pylori, nickel re…
NrdR	COG1327 & PF03477	NrdR repressor controls expression of genes for deoxyribonucleotide reductases (nrd) of all three types in most lineages of Bacteria [15949864]. Novel DNA-binding motif (NrdR-box) was first discovered by application of the comparative genomic approach, and the NrdR transcription factor (previously known as hypothetical protein YbaD in E. coli) was attributed to the identified NrdR-box motif by co…
NrtR	PF00293 & SSF46785	NrtR repressor controls expression of genes involved in various aspects of NAD metabolism, including the de novo NAD biosynthesis and salvage pathways, ADP-ribose recycling and niacin uptake. The NrtR regulon and its DNA-binding motif were discovered by application of the comparative genomic approach in diverse taxonomic groups of bacteria [18276643]. The DNA-binding motifs of NrtR showed signifi…
OmpR	PF00072 & PF00486	OmpR family comprises widespread and functionally diverse response regulators of two-component signal transduction systems that are activated upon phosphorylation by a cognate sensor histidine kinase. OmpR-family regulators are involved in the control of environmental stress tolerance (such as the oxidative, osmotic and acid stress response), motility, virulence, outer membrane biogenesis and oth…
PadR	PF03551	PadR family of transcription factors is a large and diverse family of regulators that were found both in Bacteria and Archaea. Only few of PadR-family regulators were functionally characterized. These include (i) quorum sensing-regulated protein that activates expression of virulence cascade genes and represses penicillin amidase gene, (ii) repressor of a multidrug efflux transporters, (iii) regu…
PurR	PF09182 & PF00156	PurR family of transcription factors includes homologous regulators of purine metabolism in Firmicutes [12837784]. Activity of PurR-family repressors is modulated by an effector molecule, 5-phosphoribosyl 1-pyrophosphate (PRPP), which is an essential compound in many purine metabolism reactions [14594850]. When PRPP is abundant, it prevents PurR from binding to DNA sites, relieving expression of …
Rex	PF06971 & PF02629	Rex family of transcription factors includes NADH-responsive repressors that control central carbohydrate and energy metabolism and fermentative growth in Gram-positive bacteria [21521360, 22210771, 23417491, 23028612, 22576944] and the Thermotogales [22210771]. Rex regulators act as sensors of the intracellular NADH/NAD(+) redox state through direct binding of effector molecules, NADH or NAD(+) …
ROK	SSF46785 & PF00480	ROK family of transcription factors includes sugar-responsive repressors of various carbohydrate utilization pathways [20512568, 23209028]. Induction of ROK-family repressors occurs through binding of sugar of sugar-phosphate co-inducer and dissociation of regulator from DNA sites. ROK-family regulators share an N-terminal winged HTH DNA-binding domain (SSF46785) and a characteristic C-terminal l…
RpiR	PF01418 & PF01380	RpiR family of transcription factors comprises widespread in Bacteria family of regulators that control mostly sugar and sugar phosphate catabolic pathway including the maltose, glucose and ribose metabolism, pentose phosphate pathway, inositol catabolism and N-acetylmuramic acid catabolism [18723630, 8576032, 19506074, 21926234, 21784930]. RpiR-family regulators act as either activators or repre…
Rrf2	PF02082	Rrf2 family of transcription factors comprises widespread in Bacteria family of regulators that control diverse metabolic processes including (i) FeS cluster biogenesis (IscR) [16677314], (ii) nitric oxide-detoxification systems (NsrR) [16261196], (iii) iron uptake (RirA) [17173478], (iv) cysteine metabolism (CymR) [21624051] and photosynthesis [19692537]. DNA binding activity of Rrf2-family regu…
SdaR	PF05651 & SSF46689	SdaR family of transcription factors comprises regulators of sugar diacid (galactarate, glucarate) and glycerate utilization genes in Gammaproteobacteria [10762278]. Expression of the SdaR-regulated genes/operons depends on intracellular concentration of D-glycerate. SdaR-family proteins (COG3835) contain an N-terminal sugar diacid recognition domain (PF05651) and a C-terminal HTH DNA-binding mot…
SorC	SSF46785 & PF04198	SorC family of transcription factors comprises regulators (activators and repressors) that control various carbohydrate metabolic pathways including sorbose utilization (SorC) [2277638], the central glycolytic genes (CggR) [20462860], sugar polyol (erythritol, arabitol, adonitol and arabitol) catabolism [20671019]. Members of the SorC family respond to various effector molecules including fructos…
SrmR	COG2508	SrmR family of transcription factors comprises regulators homologous to SrmR protein of Streptomyces sp, that activates expression of macrolide antibiotic spiramycin biosynthesis genes [1508047, 20817767]. Most SrmR homologs were found in Actinobacteria and Firmicutes, where they control secondary and amino acid metabolism. SrmR-family regulators constitute a unique proteins family (COG2508).
TetR	PF00440	TetR family of transcription factors is the third most frequently occurring regulator family in Bacteria [20595046]. This family includes diverse transcriptional repressors that control genes involved in multidrug resistance, different catabolic pathways, biosynthesis of antibiotics, osmotic stress, and pathogenicity [15944459]. TetR proteins serve as chemical sensors to monitor the cellular envi…
TrmB	PF01978 & PF11495	TrmB family of transcription factors contains regulators homologous to TrmB of Pyrococcus furiosus. TrmB-family proteins act as either global or local transcriptional regulators, and collectively control different metabolic systems, such as sugar uptake, glycolysis, gluconeogenesis, TCA cycle, amino acid and cofactor biosynthesis [19536205]. TrmB-family regulators act as activators and as repress…
TrpR	PF01371	TrpR family of transcription factors includes repressors of the tryptophan biosynthesis genes in Gammaproteobacteria. Tryptophan itself works as corepressor of TrpR [16740930]. When tryptophan concentration in the cell is sufficient, TrpR repressor binds and blocks operator regions of target genes [16553875]. TrpR repressors are composed of a characteristic domain (PF01371) containing an HTH DNA …
TyrR	PF01842 & PF00158 & SSF46689	TyrR family of transcription factors includes amino acid-responsive regulators that control the aromatic amino acid metabolism in Proteobacteria [15612913, 19781550]. The TyrR-family regulators respond to tyrosine and/or phenylalanine and control either negatively or positively genes involved in amino acid biosynthesis and catabolism. TyrR-family regulators contain a characteristic N-terminal ami…
XerD	PF00589 & PF03459	XerD family of transcriptional factors comprises novel predicted regulators of molybdenum homeostasis in Desulfovibrio spp. XerD-family regulators are composed of an N-terminal DNA binding domain (PF00589) similar to phage integrase/recombinase and two molybdate/tungsten-binding domains (PF03459) that are also found in ModE-family regulators.
XRE	PF01381	XRE (Xenobiotic Response Element) family of transcription factors comprises the second most frequently occurring regulator family in Bacteria that control various and diverse metabolic functions. XRE-family proteins were found both in Bacteria, Archaea, and bacteriophages [15634675]. Among well-studied members of the XRE family are the lambda and Cro repressors of lambda bacteriophage, prophage r…
* Domain identificators in Pfam, COG and Superfamily databases are given.
** literature references are provided as PubMed IDs in square brakets.
